# Supplementary material for: Widespread Presence of SPX and Its Potential Role as a Phosphorus Nutrient Regulator in Dinoflagellates
Source: Microorganisms. 2025 Aug 10;13(8):1867. doi: 10.3390/microorganisms13081867 (PMC12388464; doi:10.3390/microorganisms13081867)
Supplement: Supplementary file 1 [file microorganisms-13-01867-s001.zip]

Archive with 1 entries (1 files):
- microorganisms-3780644-supplementary.xlsx
