# Supplementary material for: Widespread Presence of SPX and Its Potential Role as a Phosphorus Nutrient Regulator in Dinoflagellates
Source: Microorganisms. 2025 Aug 10;13(8):1867. doi: 10.3390/microorganisms13081867 (PMC12388464; doi:10.3390/microorganisms13081867)
Supplement: Supplementary file 1 [file microorganisms-13-01867-s001.zip › microorganisms-3780644-supplementary.xlsx]

## Sheet: Table S1
Table S1. Information of identified dino-SPXc genes.
Species	Gene ID	Confirmed domain
Symbiodinium microadriacticum CCMP2467	SmicGene7450	SPX-EXS
Symbiodinium sp. Y106	SymA3.s891_g10	SPX-EXS
Symbiodinium sp. Y106	SymA3.s6604_g1	SPX
Symbiodinium sp CCMP2430	Symbiodinium-sp-CCMP2430-20130923|155637_1	SPX-EXS
Breviolum minutum Mf1.05b	symbB.v1.2.009528.t1|scaffold576.1	SPX
Cladocopium goreaui CCMP2466, SCF055	SymbC1.scaffold4357.3	SPX
Symbiodinium sp., Strain C1	Symbiodinium-sp-C1-20140214|13393_1	SPX-EXS
Effrenium voratum	SymE.Unigene19723_All	SPX-EXS
Effrenium voratum	SymE.Unigene15673_All	SPX-EXS
Symbiodinium Strain CCMP421	MMETSP1110-20121109|72983_1	SPX
Fugacium kawagutii CCMP2468, CS-156	Fkaw26060	SPX
Fugacium kawagutii CCMP2468, CS-156	Fkaw03036	SPX
Pelagodinium beii	MMETSP1338-20131121|4874_1	SPX-EXS
Protoceratium reticulatum, Strain CCCM 535 (=CCMP 1889)	MMETSP0228-20121227|45307_1	SPX-EXS
Alexandrium tamarense CCMP1771	Alexandrium-tamarense-CCMP1771-20130823|10690_1	SPX-EXS
Pyrodinium bahamense	MMETSP0796-20121207|73541_1	SPX
Pyrodinium bahamense	MMETSP0796-20121207|95704_1	SPX
Durinskia baltica Strain CSIRO CS-38	Durinskia-baltica-CSIRO_CS-38-20140214|238444_1	SPX-EXS
Togula jolla Strain CCCM 725	MMETSP0224-20130122|81_1	SPX-EXS
Noctiluca scintillans	MMETSP0253-20130528|75963_1	SPX-EXS
Scrippsiella trochoidea CCMP3099	Scrippsiella-trochoidea-CCMP3099-20130930|28388_1	SPX-EXS
Scrippsiella hangoei SHTV5	Scrippsiella-hangoei-SHTV5-20131105|19862_1	SPX
Scrippsiella hangoei SHTV5	Scrippsiella-hangoei-SHTV5-20131105|109308_1	EXS
Scrippsiella hangoei SHTV5	Scrippsiella-hangoei-SHTV5-20131105|73037_1	SPX-EXS
Prorocentrum shikokuense	Pdh.CL18107.Contig1	SPX-EXS
Prorocentrum shikokuense	Pdh.CL18107.Contig2	SPX-EXS
Prorocentrum shikokuense	Unigene1816	SPX-EXS
Prorocentrum shikokuense	CL19701.Contig2	SPX-CitMHS
Prorocentrum shikokuense	Unigene54099	SPX
Prorocentrum shikokuense	Unigene44090	SPX-DUF202
Prorocentrum shikokuense	CL11731.Contig1	SPX-VTC
Prorocentrum shikokuense	Unigene37251	VTC-DUF202
Prorocentrum shikokuense	Unigene15422	SPX
Prorocentrum minimum	SPX_Pminimum_s3363_g40349	EXS
Prorocentrum minimum	SPX_Pminimum_s4729_g48684	EXS
Ceratium fusus Strain PA161109	Ceratium-fusus-20140214|34566_1	SPX-EXS
Azadinium spinosum 3D9	Azadinium-spinosum-3D9-20130829|52247_1	SPX-EXS
Karenia brevis CCMP2229	Karenia-brevis-CCMP2229-20130916|37017_1	SPX-EXS
Karenia brevis SP1	Karenia-brevis-SP1-20130916|27392_1	SPX-EXS
Karenia brevis SP1	Karenia-brevis-SP1-20130916|24036_1	SPX-EXS
Crypthecodinium cohnii Seligo	Crypthecodinium-cohnii-Seligo-20130904|193111_1	SPX-EXS
Crypthecodinium cohnii Seligo	Crypthecodinium-cohnii-Seligo-20130904|20433_1	SPX-EXS
Heterocapsa arctica Strain CCMP445	MMETSP1441-20131203|23947_1	SPX-EXS
Heterocapsa triquetra	MMETSP0448-20130528|183998_1	SPX-EXS
Heterocapsa rotundata Strain SCCAP K-0483	MMETSP0503-20121227|32425_1	SPX
Dinophysis acuminata	MMETSP0797-20121207|16193_1	EXS

## Sheet: Table S2
Table S2. Identified dino-SPXc genes in Tara Oceans.
Gene_ID	Domain	taxonomy	TARA_025_SRF_0.8-5	TARA_025_SRF_5-20	TARA_025_DCM_0.8-5	TARA_025_DCM_5-20	TARA_025_SRF_20-180	TARA_025_SRF_180-2000	TARA_022_SRF_0.8-5	TARA_022_SRF_180-2000	TARA_022_SRF_20-180	TARA_022_SRF_5-20	TARA_023_SRF_180-2000	TARA_023_SRF_20-180	TARA_023_SRF_0.8-5	TARA_023_DCM_180-2000	TARA_023_DCM_0.8-5	TARA_023_DCM_20-180	TARA_018_DCM_20-180	TARA_018_SRF_0.8-5	TARA_018_SRF_20-180	TARA_018_SRF_5-20	TARA_018_DCM_5-20	TARA_018_DCM_0.8-5	TARA_022_DCM_20-180	TARA_022_DCM_5-20	TARA_022_DCM_0.8-5	TARA_022_DCM_180-2000	TARA_020_SRF_180-2000	TARA_020_SRF_5-20	TARA_030_SRF_5-20	TARA_030_DCM_20-180	TARA_030_SRF_20-180	TARA_030_SRF_180-2000	TARA_007_SRF_0.8-5	TARA_007_SRF_20-180	TARA_007_DCM_5-20	TARA_007_DCM_0.8-5	TARA_007_DCM_20-180	TARA_026_SRF_0.8-20	TARA_025_DCM_20-180	TARA_025_DCM_180-2000	TARA_047_DCM_0.8-20	TARA_039_SRF_0.8-5	TARA_039_DCM_0.8-5	TARA_039_SRF_5-20	TARA_039_SRF_20-180	TARA_039_DCM_20-180	TARA_039_SRF_180-2000
			TARA_A100000393	TARA_A100000394	TARA_A100000396	TARA_A100000398	TARA_A100000400	TARA_A100000402	TARA_A100000534	TARA_A100000536	TARA_A100000538	TARA_A100000539	TARA_A100000546	TARA_A100000548	TARA_A100000551	TARA_A100000554	TARA_A100000559	TARA_A100000561	TARA_A100000589	TARA_A100000595	TARA_A100000596	TARA_A100000598	TARA_A100000602	TARA_A100000604	TARA_A100000695	TARA_A100000696	TARA_A100000698	TARA_A100000700	TARA_A100000759	TARA_A100000761	TARA_A100001638	TARA_A100001644	TARA_A100001646	TARA_A100001648	TARA_A200000123	TARA_A200000139	TARA_A200000150	TARA_A200000158	TARA_A200000179	TARA_E400007200	TARA_E500000196	TARA_E500000200	TARA_G000000124	TARA_N000000006	TARA_N000000007	TARA_N000000008	TARA_N000000011	TARA_N000000012	TARA_N000000013
MATOU-v1_108885930	SPX	root; cellular organisms; Eukaryota; Alveolata; Dinophyceae	0	0	0	0	0	0	0	0	0	0	1.0829e-07	1.98684e-08	0	0	0	2.81079e-08	0	0	0	0	0	0	0	0	0	0	0	0	0	0	0	3.18082e-08	0	0	0	0	0	0	1.65475e-08	0	0	0	0	0	0	0	0
MATOU-v1_110284839	SPX	root; cellular organisms; Eukaryota; Alveolata; Dinophyceae	0	0	0	0	0	0	1.09518e-08	0	0	0	0	0	0	0	0	0	0	0	0	0	0	0	0	0	0	0	0	0	0	0	0	0	0	0	0	0	0	0	0	0	0	0	0	0	0	0	0
MATOU-v1_110326029	SPX	root; cellular organisms; Eukaryota; Alveolata; Dinophyceae	0	0	0	0	0	0	0	0	0	0	0	0	0	0	0	0	0	0	0	0	0	0	0	0	0	0	0	0	0	0	0	0	0	0	0	0	0	0	0	0	0	0	0	0	0	0	0
MATOU-v1_116803217	SPX	root; cellular organisms; Eukaryota; Alveolata; Dinophyceae	0	0	0	0	0	0	0	0	0	0	0	0	0	0	0	0	0	0	0	0	0	0	0	0	0	0	0	0	0	0	0	0	0	0	0	0	0	0	0	0	0	0	0	0	0	0	0
MATOU-v1_25210485	SPX	root; cellular organisms; Eukaryota; Alveolata; Dinophyceae	0	0	0	0	0	0	0	0	0	0	0	2.16971e-08	0	0	0	3.01602e-08	0	0	0	0	0	0	0	0	0	0	0	0	0	9.44836e-08	2.36012e-08	0	0	0	0	0	0	0	2.21045e-08	0	0	0	0	0	2.05185e-08	0	0
MATOU-v1_25254697	SPX-EXS	root; cellular organisms; Eukaryota; Alveolata; Dinophyceae	0	0	0	0	2.58159e-08	0	0	0	0	0	0	1.72127e-08	0	0	0	2.0144e-08	0	0	0	0	0	0	0	0	0	0	0	0	0	0	0	0	0	0	0	0	0	0	0	0	0	0	0	0	0	0	0
MATOU-v1_2531526	SPX	root; cellular organisms; Eukaryota; Alveolata; Dinophyceae	0	0	0	0	0	0	0	0	0	0	0	0	0	0	0	0	0	0	0	0	0	0	0	0	0	0	0	0	0	0	0	0	0	0	0	0	0	0	2.00135e-08	0	0	0	0	0	0	0	0
MATOU-v1_2578647	SPX	root; cellular organisms; Eukaryota; Alveolata; Dinophyceae	0	0	0	0	0	0	0	0	0	0	0	0	0	0	0	5.38502e-08	0	0	0	0	0	0	0	0	0	0	0	0	0	0	0	0	0	0	0	0	0	0	0	0	0	0	0	0	0	0	0
MATOU-v1_2593434	SPX	root; cellular organisms; Eukaryota; Alveolata; Dinophyceae	0	0	0	0	0	0	0	0	0	0	0	0	0	0	0	0	0	0	0	0	0	0	0	0	0	0	0	0	0	0	0	0	0	0	0	0	0	0	0	0	0	0	0	0	0	0	0
MATOU-v1_2705774	SPX	root; cellular organisms; Eukaryota; Alveolata; Dinophyceae	0	0	0	0	0	0	0	0	0	0	0	0	0	0	0	0	0	0	0	0	0	0	0	0	0	0	0	0	0	0	0	0	0	0	0	0	0	0	2.07133e-08	0	0	0	0	0	0	0	0
MATOU-v1_36250754	SPX	root; cellular organisms; Eukaryota; Alveolata; Dinophyceae	0	0	0	0	0	0	0	0	0	0	1.63478e-07	0	0	0	0	0	0	0	0	0	0	0	0	0	0	0	0	0	0	0	0	0	0	0	0	0	0	0	0	0	0	0	0	0	0	0	0
MATOU-v1_36407913	SPX	root; cellular organisms; Eukaryota; Alveolata; Dinophyceae	0	0	0	0	0	0	0	0	0	0	2.46266e-07	0	0	2.2872e-08	0	0	0	0	0	0	0	0	0	0	0	0	0	0	0	0	0	0	0	0	0	0	0	0	0	0	0	0	0	0	0	0	0
MATOU-v1_44715575	SPX	root; cellular organisms; Eukaryota; Alveolata; Dinophyceae	0	0	0	0	2.01926e-08	0	0	0	0	0	9.72189e-08	1.72127e-08	0	1.92487e-08	0	0	0	0	0	0	0	0	0	0	0	0	0	0	0	0	0	3.31079e-08	0	0	0	0	0	0	0	0	0	0	0	0	0	0	0
MATOU-v1_4538538	SPX-EXS	root; cellular organisms; Eukaryota; Alveolata; Dinophyceae	0	0	0	0	2.37146e-08	0	0	0	0	0	0	0	0	0	0	4.70901e-08	0	0	0	0	0	0	0	0	0	0	0	0	0	0	0	0	0	0	0	0	0	0	2.31406e-08	0	0	0	0	0	0	0	0
MATOU-v1_51035430	SPX-EXS	root; cellular organisms; Eukaryota; Alveolata; Dinophyceae; Gonyaulacales; Ceratiaceae	0	0	0	0	3.60966e-08	0	0	0	0	0	2.04752e-08	2.95283e-08	0	0	0	0	2.70177e-08	0	0	0	0	0	0	0	0	0	0	0	0	0	0	0	0	0	0	0	0	0	1.5268e-08	0	0	0	0	0	0	1.77112e-08	0
MATOU-v1_62931606	SPX	root; cellular organisms; Eukaryota; Alveolata; Dinophyceae	0	0	0	0	0	0	0	0	0	0	0	0	0	0	0	0	0	0	0	0	0	0	0	0	0	0	0	0	0	0	0	0	0	0	0	0	0	0	0	0	0	3.58538e-08	0	0	0	0	0
MATOU-v1_65995658	SPX	root; cellular organisms; Eukaryota; Alveolata; Dinophyceae	0	0	0	0	0	0	0	0	0	0	0	0	1.27455e-08	0	0	0	0	0	0	0	0	0	0	0	0	0	0	0	0	0	0	0	0	0	0	0	0	0	1.96159e-08	0	0	0	0	0	0	0	0
MATOU-v1_7525885	SPX-EXS	root; cellular organisms; Eukaryota; Alveolata; Dinophyceae; Noctilucales; Noctilucaceae; Noctiluca	0	0	0	0	0	0	0	0	0	0	0	0	0	0	0	0	0	0	0	0	0	0	0	0	0	0	0	0	0	0	0	0	0	0	3.09874e-08	1.93043e-08	4.03376e-08	0	0	0	0	2.1339e-08	8.46461e-08	3.35431e-07	1.88855e-07	9.16741e-08	1.81671e-06
[truncated: 393 more columns]

## Sheet: Table S3
Table S3. Pearson correlation analysis between dino-SPXc genes and environmental phosphate concentration among different size fractions.
	SPX		SPX-EXS
Size fraction (μm)	Correlation	Significance	Correlation	Significance
0.8-5	0.474*	0.011	-0.344	0.365
5-20	-0.01	0.953	-0.063	0.73
20-180	0.108	0.372	0.085	0.562
180-2000	0.014	0.913	-0.342	0.453
